# Supplementary material for: Autoimmune Diseases and Risk of Non‐Hodgkin Lymphoma: A Mendelian Randomisation Study
Source: Cancer Med. 2024 Nov 6;13(21):e70327. doi: 10.1002/cam4.70327 (PMC11540836; doi:10.1002/cam4.70327)
Supplement: Supplementary file 1 — Data S1. [file CAM4-13-e70327-s003.csv]

SNP	effect_allele.exposure	other_allele.exposure	effect_allele.outcome	other_allele.outcome	beta.exposure	beta.outcome	eaf.exposure	eaf.outcome	remove	palindromic	ambiguous	id.outcome	chr.outcome	pos.outcome	pval.outcome	se.outcome	outcome	mr_keep.outcome	pval_origin.outcome	data_source.outcome	pval.exposure	se.exposure	exposure	mr_keep.exposure	pval_origin.exposure	id.exposure	data_source.exposure	action	mr_keep
rs10224046	G	T	G	T	0.085811	-0.00796817	0.324	NA	FALSE	FALSE	FALSE	Em6r48	7	20386338	0.8011	0.25026006	NHL	TRUE	reported	textfile	2.71E-08	0.015436	T1D	TRUE	reported	hSjeP3	textfile	2	TRUE
rs1050979	G	A	G	A	0.106196	0.097392346	0.515	NA	FALSE	FALSE	FALSE	Em6r48	6	410417	0.08475	0.056499732	NHL	TRUE	reported	textfile	5.65E-14	0.014129	T1D	TRUE	reported	hSjeP3	textfile	2	TRUE
rs10751776	C	A	C	A	0.078145	-0.031498667	0.51	NA	FALSE	FALSE	FALSE	Em6r48	1	25296743	0.28	0.029156811	NHL	TRUE	reported	textfile	2.67E-08	0.01405	T1D	TRUE	reported	hSjeP3	textfile	2	TRUE
rs10801128	G	A	G	A	0.096073	0.058052931	0.717	NA	FALSE	FALSE	FALSE	Em6r48	1	192515849	0.07368	0.032457274	NHL	TRUE	reported	textfile	8.98E-10	0.015681	T1D	TRUE	reported	hSjeP3	textfile	2	TRUE
rs11203203	A	G	A	G	0.143803	0.015113638	0.349	NA	FALSE	FALSE	FALSE	Em6r48	21	43836186	0.6144	0.029999118	NHL	TRUE	reported	textfile	1.81E-23	0.014405	T1D	TRUE	reported	hSjeP3	textfile	2	TRUE
rs113374757	T	C	T	C	-0.171277	0.033453376	0.163	NA	FALSE	FALSE	FALSE	Em6r48	19	47256542	0.3946	0.039296586	NHL	TRUE	reported	textfile	1.63E-16	0.020769	T1D	TRUE	reported	hSjeP3	textfile	2	TRUE
rs114278107	G	T	G	T	-0.146158	0.063578982	0.174	NA	FALSE	FALSE	FALSE	Em6r48	11	2077056	0.1371	0.042765819	NHL	TRUE	reported	textfile	1.85E-13	0.019861	T1D	TRUE	reported	hSjeP3	textfile	2	TRUE
rs114378220	T	C	T	C	0.177902	-0.041909403	0.0703	NA	FALSE	FALSE	FALSE	Em6r48	5	110566360	0.4815	0.059539531	NHL	TRUE	reported	textfile	5.11E-09	0.030444	T1D	TRUE	reported	hSjeP3	textfile	2	TRUE
rs12128789	C	T	C	T	0.126969	-0.036139047	0.132	NA	FALSE	FALSE	FALSE	Em6r48	1	212852832	0.4014	0.043067613	NHL	TRUE	reported	textfile	3.73E-09	0.021535	T1D	TRUE	reported	hSjeP3	textfile	2	TRUE
rs12257077	T	C	T	C	0.231245	-0.013607003	0.0319	NA	FALSE	FALSE	FALSE	Em6r48	10	6071545	0.8597	0.076981819	NHL	TRUE	reported	textfile	3.91E-10	0.036955	T1D	TRUE	reported	hSjeP3	textfile	2	TRUE
rs12464462	G	A	G	A	-0.087955	-0.033144599	0.41	NA	FALSE	FALSE	FALSE	Em6r48	2	60636416	0.2635	0.029642172	NHL	TRUE	reported	textfile	8.61E-10	0.014341	T1D	TRUE	reported	hSjeP3	textfile	2	TRUE
rs12644686	G	C	G	C	-0.10775	-0.005584378	0.194	NA	FALSE	TRUE	TRUE	Em6r48	4	185302902	0.885	0.012015497	NHL	TRUE	reported	textfile	2.44E-08	0.01932	T1D	TRUE	reported	hSjeP3	textfile	2	TRUE
rs12742756	G	A	G	A	-0.083107	-0.031983046	0.428	NA	FALSE	FALSE	FALSE	Em6r48	1	38347417	0.2764	0.029384243	NHL	TRUE	reported	textfile	3.54E-08	0.015077	T1D	TRUE	reported	hSjeP3	textfile	2	TRUE
rs12927355	T	C	T	C	-0.203881	0.090471903	0.316	NA	FALSE	FALSE	FALSE	Em6r48	16	11194771	0.003077	0.030565462	NHL	TRUE	reported	textfile	4.41E-41	0.015188	T1D	TRUE	reported	hSjeP3	textfile	2	TRUE
rs13147049	G	A	G	A	-0.109522	0.015113638	0.641	NA	FALSE	FALSE	FALSE	Em6r48	4	123193870	0.6251	0.03093031	NHL	TRUE	reported	textfile	8.92E-14	0.014689	T1D	TRUE	reported	hSjeP3	textfile	2	TRUE
rs13259300	C	A	C	A	-0.092191	0.003405793	0.598	NA	FALSE	FALSE	FALSE	Em6r48	8	120082941	0.9109	0.030435117	NHL	TRUE	reported	textfile	3.28E-10	0.014669	T1D	TRUE	reported	hSjeP3	textfile	2	TRUE
rs1350275	G	T	G	T	-0.093665	0.034177452	0.698	NA	FALSE	FALSE	FALSE	Em6r48	14	98489306	0.2959	0.044366882	NHL	TRUE	reported	textfile	8.86E-10	0.015283	T1D	TRUE	reported	hSjeP3	textfile	2	TRUE
rs1574285	T	G	T	G	-0.126548	0.026857454	0.591	NA	FALSE	FALSE	FALSE	Em6r48	9	4283137	0.3666	0.029747074	NHL	TRUE	reported	textfile	4.27E-19	0.014171	T1D	TRUE	reported	hSjeP3	textfile	2	TRUE
rs1701704	G	T	G	T	0.244048	-0.084433056	0.339	NA	FALSE	FALSE	FALSE	Em6r48	12	56412487	0.006447	0.030994438	NHL	TRUE	reported	textfile	4.52E-63	0.014558	T1D	TRUE	reported	hSjeP3	textfile	2	TRUE
rs17106304	G	C	G	C	0.115351	-0.026544555	0.656	NA	FALSE	TRUE	TRUE	Em6r48	14	69260511	0.3848	0.030899052	NHL	TRUE	reported	textfile	6.83E-15	0.014812	T1D	TRUE	reported	hSjeP3	textfile	2	TRUE
rs17323934	G	C	G	C	-0.129663	-0.002995509	0.223	NA	FALSE	TRUE	TRUE	Em6r48	7	26904330	0.9312	0.01142637	NHL	TRUE	reported	textfile	1.26E-14	0.016818	T1D	TRUE	reported	hSjeP3	textfile	2	TRUE
rs17623914	C	T	C	T	-0.134887	-0.001299156	0.0997	NA	FALSE	FALSE	FALSE	Em6r48	1	198670555	0.9786	0.048432337	NHL	TRUE	reported	textfile	7.97E-09	0.023381	T1D	TRUE	reported	hSjeP3	textfile	2	TRUE
rs1808094	C	T	C	T	-0.113651	0.033143219	0.524	NA	FALSE	FALSE	FALSE	Em6r48	18	67526026	0.2545	0.029086082	NHL	TRUE	reported	textfile	2.40E-14	0.0149	T1D	TRUE	reported	hSjeP3	textfile	2	TRUE
rs1881146	T	A	T	A	-0.09517	-0.005186527	0.311	NA	FALSE	TRUE	TRUE	Em6r48	2	12634794	0.8698	0.031642038	NHL	TRUE	reported	textfile	4.57E-08	0.017407	T1D	TRUE	reported	hSjeP3	textfile	2	TRUE
rs1947178	G	A	G	A	-0.103267	0.030046921	0.792	NA	FALSE	FALSE	FALSE	Em6r48	8	59872177	0.3897	0.037785595	NHL	TRUE	reported	textfile	1.67E-09	0.017134	T1D	TRUE	reported	hSjeP3	textfile	2	TRUE
rs202535	A	C	A	C	-0.141437	0.011768984	0.828	NA	FALSE	FALSE	FALSE	Em6r48	20	1666989	0.7649	0.096668157	NHL	TRUE	reported	textfile	1.79E-14	0.018453	T1D	TRUE	reported	hSjeP3	textfile	2	TRUE
rs2111485	G	A	G	A	0.127631	-0.05088321	0.604	NA	FALSE	FALSE	FALSE	Em6r48	2	163110536	0.08503	0.046894855	NHL	TRUE	reported	textfile	1.05E-18	0.014455	T1D	TRUE	reported	hSjeP3	textfile	2	TRUE
rs2188962	T	C	T	C	0.07946	0.021019367	0.404	NA	FALSE	FALSE	FALSE	Em6r48	5	131770805	0.4737	0.029337322	NHL	TRUE	reported	textfile	1.73E-08	0.014096	T1D	TRUE	reported	hSjeP3	textfile	2	TRUE
rs229527	A	C	A	C	0.104077	-0.07399368	0.416	NA	FALSE	FALSE	FALSE	Em6r48	22	37581485	0.03168	0.034440893	NHL	TRUE	reported	textfile	1.82E-13	0.014138	T1D	TRUE	reported	hSjeP3	textfile	2	TRUE
rs2303137	T	A	T	A	-0.081513	-0.015479571	0.442	NA	FALSE	TRUE	TRUE	Em6r48	5	35895725	0.5969	0.02926949	NHL	TRUE	reported	textfile	6.17E-09	0.014025	T1D	TRUE	reported	hSjeP3	textfile	2	TRUE
rs231972	C	A	C	A	0.170939	-0.084341148	0.118	NA	FALSE	FALSE	FALSE	Em6r48	16	28538336	0.06432	0.045590913	NHL	TRUE	reported	textfile	5.12E-16	0.021081	T1D	TRUE	reported	hSjeP3	textfile	2	TRUE
rs238265	G	T	G	T	-0.090825	0.016535969	0.695	NA	FALSE	FALSE	FALSE	Em6r48	13	42930659	0.6052	0.031988351	NHL	TRUE	reported	textfile	2.08E-09	0.015158	T1D	TRUE	reported	hSjeP3	textfile	2	TRUE
rs2493411	C	T	C	T	0.127063	-0.103729186	0.132	NA	FALSE	FALSE	FALSE	Em6r48	1	120506786	0.02386	0.045910544	NHL	TRUE	reported	textfile	1.28E-08	0.022335	T1D	TRUE	reported	hSjeP3	textfile	2	TRUE
rs2543537	T	C	T	C	-0.083441	-0.082777426	0.46	NA	FALSE	FALSE	FALSE	Em6r48	22	37531117	0.01662	0.034562483	NHL	TRUE	reported	textfile	5.59E-09	0.014316	T1D	TRUE	reported	hSjeP3	textfile	2	TRUE
rs2611211	T	C	T	C	-0.143854	0.033246594	0.824	NA	FALSE	FALSE	FALSE	Em6r48	4	166575439	0.408	0.040181119	NHL	TRUE	reported	textfile	1.39E-14	0.018689	T1D	TRUE	reported	hSjeP3	textfile	2	TRUE
rs3024493	A	C	A	C	-0.163855	0.03469497	0.154	NA	FALSE	FALSE	FALSE	Em6r48	1	206943968	0.3817	0.039661897	NHL	TRUE	reported	textfile	7.26E-17	0.019641	T1D	TRUE	reported	hSjeP3	textfile	2	TRUE
rs3087243	A	G	A	G	-0.19913	0.008435479	0.422	NA	FALSE	FALSE	FALSE	Em6r48	2	204738919	0.7729	0.029230618	NHL	TRUE	reported	textfile	1.16E-44	0.014202	T1D	TRUE	reported	hSjeP3	textfile	2	TRUE
rs3184504	C	T	C	T	-0.231498	0.060599622	0.533	NA	FALSE	FALSE	FALSE	Em6r48	12	111884608	0.03682	0.029026223	NHL	TRUE	reported	textfile	1.08E-60	0.014086	T1D	TRUE	reported	hSjeP3	textfile	2	TRUE
rs34536443	C	G	C	G	-0.385331	0.079151438	0.0427	NA	FALSE	TRUE	TRUE	Em6r48	19	10463118	0.2997	0.076321664	NHL	TRUE	reported	textfile	1.47E-23	0.038519	T1D	TRUE	reported	hSjeP3	textfile	2	TRUE
rs34593439	A	G	A	G	-0.218071	0.057523186	0.108	NA	FALSE	FALSE	FALSE	Em6r48	15	79234957	0.2247	0.058071323	NHL	TRUE	reported	textfile	1.54E-19	0.024119	T1D	TRUE	reported	hSjeP3	textfile	2	TRUE
rs35327136	A	C	A	C	-0.119196	0.005213567	0.156	NA	FALSE	FALSE	FALSE	Em6r48	17	43487574	0.8888	0.013549455	NHL	TRUE	reported	textfile	3.37E-10	0.018978	T1D	TRUE	reported	hSjeP3	textfile	2	TRUE
rs3802214	C	T	C	T	-0.106609	-0.0660686	0.799	NA	FALSE	FALSE	FALSE	Em6r48	8	141616183	0.07995	0.04509566	NHL	TRUE	reported	textfile	2.96E-08	0.01923	T1D	TRUE	reported	hSjeP3	textfile	2	TRUE
rs41295159	G	C	G	C	-0.699552	0.021734492	0.00895	NA	FALSE	TRUE	TRUE	Em6r48	10	6148535	0.893	0.161583781	NHL	TRUE	reported	textfile	9.11E-15	0.090252	T1D	TRUE	reported	hSjeP3	textfile	2	TRUE
rs4490209	G	C	G	C	-0.084522	-0.037295785	0.36	NA	FALSE	TRUE	TRUE	Em6r48	2	100766711	0.2189	0.037426216	NHL	TRUE	reported	textfile	4.55E-08	0.015457	T1D	TRUE	reported	hSjeP3	textfile	2	TRUE
rs4548024	C	T	C	T	-0.095737	-0.026154957	0.234	NA	FALSE	FALSE	FALSE	Em6r48	6	138165744	0.4547	0.034985116	NHL	TRUE	reported	textfile	9.95E-09	0.016703	T1D	TRUE	reported	hSjeP3	textfile	2	TRUE
rs4820827	C	T	C	T	-0.129657	-0.031207927	0.621	NA	FALSE	FALSE	FALSE	Em6r48	22	30477589	0.2932	0.029689952	NHL	TRUE	reported	textfile	1.01E-19	0.014267	T1D	TRUE	reported	hSjeP3	textfile	2	TRUE
rs55893453	G	A	G	A	0.094653	0.05087233	0.202	NA	FALSE	FALSE	FALSE	Em6r48	2	25139367	0.1512	0.03544355	NHL	TRUE	reported	textfile	4.63E-08	0.01732	T1D	TRUE	reported	hSjeP3	textfile	2	TRUE
rs55993634	G	C	G	C	0.219371	-0.022152805	0.0849	NA	FALSE	TRUE	TRUE	Em6r48	16	75236763	0.6842	0.054464478	NHL	TRUE	reported	textfile	2.29E-19	0.024379	T1D	TRUE	reported	hSjeP3	textfile	2	TRUE
rs56994090	C	T	C	T	-0.134255	0.034384427	0.431	NA	FALSE	FALSE	FALSE	Em6r48	14	101306447	0.2464	0.109586776	NHL	TRUE	reported	textfile	3.60E-20	0.014594	T1D	TRUE	reported	hSjeP3	textfile	2	TRUE
rs57209021	T	C	T	C	0.100693	-0.072878645	0.226	NA	FALSE	FALSE	FALSE	Em6r48	17	66164918	0.04032	0.035542661	NHL	TRUE	reported	textfile	3.73E-08	0.018297	T1D	TRUE	reported	hSjeP3	textfile	2	TRUE
rs574384	A	C	A	C	-0.133602	0.005716307	0.895	NA	FALSE	FALSE	FALSE	Em6r48	1	36087661	0.9079	0.049411507	NHL	TRUE	reported	textfile	2.20E-08	0.023876	T1D	TRUE	reported	hSjeP3	textfile	2	TRUE
rs601338	A	G	A	G	0.127096	0.006420568	0.479	NA	FALSE	FALSE	FALSE	Em6r48	19	49206674	0.8264	0.029274751	NHL	TRUE	reported	textfile	1.20E-18	0.014419	T1D	TRUE	reported	hSjeP3	textfile	2	TRUE
rs607703	T	C	T	C	0.092015	-0.093399264	0.484	NA	FALSE	FALSE	FALSE	Em6r48	11	128604174	0.001389	0.058045324	NHL	TRUE	reported	textfile	1.17E-10	0.01428	T1D	TRUE	reported	hSjeP3	textfile	2	TRUE
rs61839660	T	C	T	C	-0.357441	0.045101974	0.0851	NA	FALSE	FALSE	FALSE	Em6r48	10	6094697	0.3531	0.056266833	NHL	TRUE	reported	textfile	5.25E-43	0.026	T1D	TRUE	reported	hSjeP3	textfile	2	TRUE
rs6434435	A	G	A	G	-0.122856	-0.035270614	0.16	NA	FALSE	FALSE	FALSE	Em6r48	2	191953864	0.3658	0.039591292	NHL	TRUE	reported	textfile	1.23E-10	0.019089	T1D	TRUE	reported	hSjeP3	textfile	2	TRUE
rs663743	A	G	A	G	-0.099964	0.029531803	0.349	NA	FALSE	FALSE	FALSE	Em6r48	11	64107735	0.4063	0.035562386	NHL	TRUE	reported	textfile	3.50E-11	0.015092	T1D	TRUE	reported	hSjeP3	textfile	2	TRUE
rs6679677	A	C	A	C	0.64172	-0.02391182	0.114	NA	FALSE	FALSE	FALSE	Em6r48	1	114303808	0.6263	0.049106175	NHL	TRUE	reported	textfile	1.00E-200	0.020938	T1D	TRUE	reported	hSjeP3	textfile	2	TRUE
rs6908626	T	G	T	G	0.202923	-0.035849653	0.166	NA	FALSE	FALSE	FALSE	Em6r48	6	91005743	0.3526	0.038566345	NHL	TRUE	reported	textfile	6.14E-28	0.01852	T1D	TRUE	reported	hSjeP3	textfile	2	TRUE
rs7068821	T	G	T	G	-0.165103	-0.027906953	0.251	NA	FALSE	FALSE	FALSE	Em6r48	10	90051035	0.4053	0.033534231	NHL	TRUE	reported	textfile	5.07E-24	0.016333	T1D	TRUE	reported	hSjeP3	textfile	2	TRUE
rs7110099	G	A	G	A	0.662564	-0.036235493	0.787	NA	FALSE	FALSE	FALSE	Em6r48	11	2176105	0.3647	0.03997536	NHL	TRUE	reported	textfile	1.00E-200	0.020187	T1D	TRUE	reported	hSjeP3	textfile	2	TRUE
rs722988	C	T	C	T	0.082649	0.021223636	0.353	NA	FALSE	FALSE	FALSE	Em6r48	10	33426147	0.4807	0.030096886	NHL	TRUE	reported	textfile	9.78E-09	0.014412	T1D	TRUE	reported	hSjeP3	textfile	2	TRUE
rs7237497	C	T	C	T	-0.220466	-0.03246719	0.839	NA	FALSE	FALSE	FALSE	Em6r48	18	12777325	0.4025	0.038782321	NHL	TRUE	reported	textfile	2.71E-32	0.018635	T1D	TRUE	reported	hSjeP3	textfile	2	TRUE
rs7668577	C	A	C	A	0.093652	-0.014790085	0.312	NA	FALSE	FALSE	FALSE	Em6r48	4	26123319	0.6443	0.032034315	NHL	TRUE	reported	textfile	7.26E-10	0.015203	T1D	TRUE	reported	hSjeP3	textfile	2	TRUE
rs7776597	G	A	G	A	0.244413	0.129539371	0.959	NA	FALSE	FALSE	FALSE	Em6r48	7	51015582	0.4036	0.155098136	NHL	TRUE	reported	textfile	1.82E-11	0.036372	T1D	TRUE	reported	hSjeP3	textfile	2	TRUE
rs7795896	T	C	T	C	-0.135435	-0.051358292	0.692	NA	FALSE	FALSE	FALSE	Em6r48	7	117086613	0.1031	0.031508018	NHL	TRUE	reported	textfile	1.58E-16	0.016416	T1D	TRUE	reported	hSjeP3	textfile	2	TRUE
rs78325861	G	C	G	C	-0.282082	0.088284915	0.039	NA	FALSE	TRUE	TRUE	Em6r48	10	72378489	0.2249	0.072746225	NHL	TRUE	reported	textfile	2.31E-11	0.042195	T1D	TRUE	reported	hSjeP3	textfile	2	TRUE
rs7936434	C	G	C	G	0.076923	-0.004589452	0.464	NA	FALSE	TRUE	TRUE	Em6r48	11	76293805	0.876	0.012028648	NHL	TRUE	reported	textfile	3.58E-08	0.013959	T1D	TRUE	reported	hSjeP3	textfile	2	TRUE
rs8046043	C	G	C	G	-0.084587	0.007629027	0.392	NA	FALSE	TRUE	TRUE	Em6r48	16	80284024	0.7956	0.02945051	NHL	TRUE	reported	textfile	2.49E-08	0.015175	T1D	TRUE	reported	hSjeP3	textfile	2	TRUE
rs855330	C	T	C	T	0.111208	-0.032854337	0.259	NA	FALSE	FALSE	FALSE	Em6r48	1	64113889	0.3442	0.034733444	NHL	TRUE	reported	textfile	4.89E-11	0.016916	T1D	TRUE	reported	hSjeP3	textfile	2	TRUE
rs9385401	T	C	T	C	0.12042	0.026652031	0.454	NA	FALSE	FALSE	FALSE	Em6r48	6	126789472	0.3594	0.029079945	NHL	TRUE	reported	textfile	4.59E-16	0.014827	T1D	TRUE	reported	hSjeP3	textfile	2	TRUE
rs9394158	T	G	T	G	0.149778	-0.044112575	0.217	NA	FALSE	FALSE	FALSE	Em6r48	6	33613367	0.2313	0.036852093	NHL	TRUE	reported	textfile	7.00E-19	0.016877	T1D	TRUE	reported	hSjeP3	textfile	2	TRUE
rs9517712	C	T	C	T	-0.102063	0.057311367	0.741	NA	FALSE	FALSE	FALSE	Em6r48	13	100079833	0.09859	0.034697822	NHL	TRUE	reported	textfile	1.06E-10	0.015805	T1D	TRUE	reported	hSjeP3	textfile	2	TRUE
rs1005714	G	C	G	C	-0.158995731	0.036235493	NA	NA	FALSE	TRUE	TRUE	TCrIsQ	17	73224639	0.3362	0.037678557	NHL	TRUE	reported	textfile	1.87E-08	0.028271001	sclerosis	TRUE	reported	JwyIij	textfile	2	TRUE
rs11117420	C	G	C	G	-0.216167938	-0.077794027	NA	NA	FALSE	TRUE	TRUE	TCrIsQ	16	85971922	0.02891	0.064060329	NHL	TRUE	reported	textfile	3.82E-15	0.027499612	sclerosis	TRUE	reported	JwyIij	textfile	2	TRUE
rs11217020	A	G	A	G	-0.172688108	0.185005154	NA	NA	FALSE	FALSE	FALSE	TCrIsQ	11	118639353	6.39E-08	0.034211622	NHL	TRUE	reported	textfile	2.08E-11	0.025772942	sclerosis	TRUE	reported	JwyIij	textfile	2	TRUE
rs11724804	A	G	A	G	0.154607718	0.030046921	NA	NA	FALSE	FALSE	FALSE	TCrIsQ	4	965779	0.3768	0.033997123	NHL	TRUE	reported	textfile	5.31E-11	0.023561361	sclerosis	TRUE	reported	JwyIij	textfile	2	TRUE
rs1378942	C	A	C	A	0.1645818	-0.022245609	NA	NA	FALSE	FALSE	FALSE	TCrIsQ	15	75077367	0.4776	0.031324434	NHL	TRUE	reported	textfile	1.84E-14	0.021482502	sclerosis	TRUE	reported	JwyIij	textfile	2	TRUE
rs2056626	G	T	G	T	-0.212203611	0.010757657	NA	NA	FALSE	FALSE	FALSE	TCrIsQ	1	167420425	0.7155	0.029515124	NHL	TRUE	reported	textfile	1.31E-11	0.031357165	sclerosis	TRUE	reported	JwyIij	textfile	2	TRUE
rs230534	T	C	T	C	0.140804877	0.086819692	NA	NA	FALSE	FALSE	FALSE	TCrIsQ	4	103449041	0.004044	0.033126007	NHL	TRUE	reported	textfile	5.38E-09	0.024131077	sclerosis	TRUE	reported	JwyIij	textfile	2	TRUE
rs2305743	A	G	A	G	-0.187173308	-0.10282731	NA	NA	FALSE	FALSE	FALSE	TCrIsQ	19	18193191	0.01601	0.042690183	NHL	TRUE	reported	textfile	4.64E-10	0.030039102	sclerosis	TRUE	reported	JwyIij	textfile	2	TRUE
rs2651804	T	C	T	C	-0.202850848	-0.017654935	NA	NA	FALSE	FALSE	FALSE	TCrIsQ	11	2348619	0.6758	0.042216364	NHL	TRUE	reported	textfile	2.54E-10	0.03207365	sclerosis	TRUE	reported	JwyIij	textfile	2	TRUE
rs2736340	T	C	T	C	0.216722984	-0.031595562	NA	NA	FALSE	FALSE	FALSE	TCrIsQ	8	11343973	0.3482	0.033680864	NHL	TRUE	reported	textfile	3.33E-21	0.022929317	sclerosis	TRUE	reported	JwyIij	textfile	2	TRUE
rs36073657	T	C	T	C	0.338684074	-0.035463664	NA	NA	FALSE	FALSE	FALSE	TCrIsQ	7	128651522	0.4481	0.046749669	NHL	TRUE	reported	textfile	3.10E-21	0.035804844	sclerosis	TRUE	reported	JwyIij	textfile	2	TRUE
rs3790566	T	C	T	C	0.15229181	0.061941402	NA	NA	FALSE	FALSE	FALSE	TCrIsQ	1	67814440	0.06478	0.033540338	NHL	TRUE	reported	textfile	3.84E-10	0.02432654	sclerosis	TRUE	reported	JwyIij	textfile	2	TRUE
rs3792783	G	A	G	A	0.185815446	0.066567244	NA	NA	FALSE	FALSE	FALSE	TCrIsQ	5	150455732	0.08882	0.039119111	NHL	TRUE	reported	textfile	2.42E-12	0.026514654	sclerosis	TRUE	reported	JwyIij	textfile	2	TRUE
rs3821236	A	G	A	G	0.272238431	0.02040681	NA	NA	FALSE	FALSE	FALSE	TCrIsQ	2	191902758	0.5751	0.036404563	NHL	TRUE	reported	textfile	1.94E-23	0.027289427	sclerosis	TRUE	reported	JwyIij	textfile	2	TRUE
rs4076852	G	A	G	A	0.150916885	0.039316862	NA	NA	FALSE	FALSE	FALSE	TCrIsQ	3	58375286	0.214	0.552802292	NHL	TRUE	reported	textfile	1.04E-10	0.023355953	sclerosis	TRUE	reported	JwyIij	textfile	2	TRUE
rs589446	T	G	T	G	-0.151869949	-0.030529205	NA	NA	FALSE	FALSE	FALSE	TCrIsQ	3	159733527	0.3006	0.029492611	NHL	TRUE	reported	textfile	1.95E-10	0.02386049	sclerosis	TRUE	reported	JwyIij	textfile	2	TRUE
rs633724	T	C	T	C	0.124074315	-0.005286004	NA	NA	FALSE	FALSE	FALSE	TCrIsQ	6	106734040	0.8595	0.02986263	NHL	TRUE	reported	textfile	2.84E-09	0.020886064	sclerosis	TRUE	reported	JwyIij	textfile	2	TRUE
rs6598008	A	G	A	G	-0.220521991	0.053730322	NA	NA	FALSE	FALSE	FALSE	TCrIsQ	11	618172	0.1133	0.033930659	NHL	TRUE	reported	textfile	1.97E-08	0.039274577	sclerosis	TRUE	reported	JwyIij	textfile	2	TRUE
rs685985	T	A	T	A	-0.141563564	0.01439588	NA	NA	FALSE	TRUE	TRUE	TCrIsQ	8	61564964	0.6219	0.029191133	NHL	TRUE	reported	textfile	3.82E-08	0.025743832	sclerosis	TRUE	reported	JwyIij	textfile	2	TRUE
rs883770	T	C	T	C	0.118138528	0.056252942	NA	NA	FALSE	FALSE	FALSE	TCrIsQ	17	38063381	0.05318	0.029094497	NHL	TRUE	reported	textfile	4.79E-09	0.020180238	sclerosis	TRUE	reported	JwyIij	textfile	2	TRUE
rs9884090	A	G	A	G	-0.1806829	-0.004390348	NA	NA	FALSE	FALSE	FALSE	TCrIsQ	3	119116150	0.908	0.028743142	NHL	TRUE	reported	textfile	1.89E-10	0.028365644	sclerosis	TRUE	reported	JwyIij	textfile	2	TRUE
rs10042420	C	T	C	T	-0.16667	-0.046597285	0.264551	NA	FALSE	FALSE	FALSE	BDq5wn	5	134626951	0.4297	0.05900593	NHL	TRUE	reported	textfile	1.97E-06	0.0350401	sjogren	TRUE	reported	9s9Y8h	textfile	2	TRUE
rs10174238	A	G	A	G	-0.199854	0.037390389	0.76447	NA	FALSE	FALSE	FALSE	BDq5wn	2	191973034	0.6015	0.071595543	NHL	TRUE	reported	textfile	4.70E-09	0.0341189	sjogren	TRUE	reported	9s9Y8h	textfile	2	TRUE
rs11250633	T	C	T	C	0.153466	-0.006578315	0.322427	NA	FALSE	FALSE	FALSE	BDq5wn	10	1610839	0.8544	0.035847706	NHL	TRUE	reported	textfile	1.03E-06	0.0314123	sjogren	TRUE	reported	9s9Y8h	textfile	2	TRUE
rs112825532	C	T	C	T	-0.26901	-0.062786988	0.0901586	NA	FALSE	FALSE	FALSE	BDq5wn	3	33939035	0.2036	0.049385622	NHL	TRUE	reported	textfile	2.51E-06	0.0571464	sjogren	TRUE	reported	9s9Y8h	textfile	2	TRUE
rs115057306	A	G	A	G	0.480685	0.001801622	0.016292	NA	FALSE	FALSE	FALSE	BDq5wn	5	51583337	0.9883	0.122857677	NHL	TRUE	reported	textfile	2.37E-06	0.101857	sjogren	TRUE	reported	9s9Y8h	textfile	2	TRUE
rs150513288	G	A	G	A	0.224536	-0.658141571	0.0918165	NA	FALSE	FALSE	FALSE	BDq5wn	5	44516106	0.06123	0.35160311	NHL	TRUE	reported	textfile	4.31E-06	0.0488587	sjogren	TRUE	reported	9s9Y8h	textfile	2	TRUE
rs1568276	T	G	T	G	-0.153784	-0.003693172	0.378124	NA	FALSE	FALSE	FALSE	BDq5wn	11	36894929	0.9077	0.031854132	NHL	TRUE	reported	textfile	9.14E-07	0.0313253	sjogren	TRUE	reported	9s9Y8h	textfile	2	TRUE
rs2004640	G	T	G	T	-0.254268	-0.017349638	0.477431	NA	FALSE	FALSE	FALSE	BDq5wn	7	128578301	0.5568	0.029526213	NHL	TRUE	reported	textfile	1.61E-17	0.029848	sjogren	TRUE	reported	9s9Y8h	textfile	2	TRUE
rs496315	C	T	C	T	0.160135	-0.035270614	0.498288	NA	FALSE	FALSE	FALSE	BDq5wn	20	10047038	0.5325	0.056505827	NHL	TRUE	reported	textfile	1.09E-07	0.03015	sjogren	TRUE	reported	9s9Y8h	textfile	2	TRUE
rs62400192	T	A	T	A	-0.142187	0.051819749	0.387962	NA	FALSE	TRUE	TRUE	BDq5wn	6	23286824	0.09372	0.030916991	NHL	TRUE	reported	textfile	4.70E-06	0.0310595	sjogren	TRUE	reported	9s9Y8h	textfile	2	TRUE
rs7520721	A	G	A	G	0.55847	0.053611769	0.975657	NA	FALSE	FALSE	FALSE	BDq5wn	1	39589063	0.507	0.080799487	NHL	TRUE	reported	textfile	1.62E-06	0.116441	sjogren	TRUE	reported	9s9Y8h	textfile	2	TRUE
rs1002015	C	T	C	T	0.137214	0.010555514	0.599459	NA	FALSE	FALSE	FALSE	9YCCO9	2	111616619	0.7214	0.029601399	NHL	TRUE	reported	textfile	1.89E-08	0.0244087	sarcoidosis	TRUE	reported	DiypZu	textfile	2	TRUE
rs1079242	G	A	G	A	-0.254807	0.008233805	0.561261	NA	FALSE	FALSE	FALSE	9YCCO9	10	81917708	0.7781	0.020971423	NHL	TRUE	reported	textfile	4.05E-27	0.023626	sarcoidosis	TRUE	reported	DiypZu	textfile	2	TRUE
rs117282985	C	G	C	G	0.51233	-0.124692444	0.0176696	NA	FALSE	TRUE	TRUE	9YCCO9	1	67626416	0.1551	0.087703741	NHL	TRUE	reported	textfile	9.68E-12	0.0752194	sarcoidosis	TRUE	reported	DiypZu	textfile	2	TRUE
rs1860217	C	G	C	G	0.139716	0.001200721	0.418688	NA	FALSE	TRUE	TRUE	9YCCO9	22	30685560	0.9715	0.033608163	NHL	TRUE	reported	textfile	4.84E-09	0.0238728	sarcoidosis	TRUE	reported	DiypZu	textfile	2	TRUE
rs3184504	C	T	C	T	-0.138343	0.060599622	0.591847	NA	FALSE	FALSE	FALSE	9YCCO9	12	111884608	0.03682	0.029026223	NHL	TRUE	reported	textfile	7.06E-09	0.0238953	sarcoidosis	TRUE	reported	DiypZu	textfile	2	TRUE
rs34536443	C	G	C	G	-0.457127	0.079151438	0.0303685	NA	FALSE	TRUE	TRUE	9YCCO9	19	10463118	0.2997	0.076321664	NHL	TRUE	reported	textfile	1.00E-08	0.079767	sarcoidosis	TRUE	reported	DiypZu	textfile	2	TRUE
rs663743	A	G	A	G	-0.176665	0.029531803	0.375986	NA	FALSE	FALSE	FALSE	9YCCO9	11	64107735	0.4063	0.035562386	NHL	TRUE	reported	textfile	1.12E-12	0.024832	sarcoidosis	TRUE	reported	DiypZu	textfile	2	TRUE
rs7581601	C	A	C	A	0.148968	-0.056096739	0.297174	NA	FALSE	FALSE	FALSE	9YCCO9	2	203497786	0.07742	0.031767447	NHL	TRUE	reported	textfile	4.33E-09	0.0253739	sarcoidosis	TRUE	reported	DiypZu	textfile	2	TRUE
rs873973	T	C	T	C	0.164927	0.01582455	0.198233	NA	FALSE	FALSE	FALSE	9YCCO9	7	75444384	0.6746	0.206107359	NHL	TRUE	reported	textfile	1.03E-08	0.0288068	sarcoidosis	TRUE	reported	DiypZu	textfile	2	TRUE
rs10173253	A	G	A	G	0.0783	0.058158914	NA	NA	FALSE	FALSE	FALSE	0SxvfR	2	30443460	0.05549	0.030369879	NHL	TRUE	reported	textfile	1.32E-08	0.0138	rheumatoid arthritis	TRUE	reported	s0rJkS	textfile	2	TRUE
rs10905284	A	C	A	C	-0.0984	-0.066162202	NA	NA	FALSE	FALSE	FALSE	0SxvfR	10	8115362	0.02438	0.029391218	NHL	TRUE	reported	textfile	3.81E-11	0.0149	rheumatoid arthritis	TRUE	reported	s0rJkS	textfile	2	TRUE
rs10972201	A	G	A	G	0.0994	-0.017152059	NA	NA	FALSE	FALSE	FALSE	0SxvfR	9	34707373	0.5809	0.031068598	NHL	TRUE	reported	textfile	4.28E-13	0.0137	rheumatoid arthritis	TRUE	reported	s0rJkS	textfile	2	TRUE
rs10985070	A	C	A	C	-0.0786	0.04103035	NA	NA	FALSE	FALSE	FALSE	0SxvfR	9	123636121	0.1672	0.118610955	NHL	TRUE	reported	textfile	1.92E-09	0.0131	rheumatoid arthritis	TRUE	reported	s0rJkS	textfile	2	TRUE
rs11089637	C	T	C	T	0.111	0.022756987	NA	NA	FALSE	FALSE	FALSE	0SxvfR	22	21979096	0.5675	0.039803227	NHL	TRUE	reported	textfile	2.12E-10	0.0175	rheumatoid arthritis	TRUE	reported	s0rJkS	textfile	2	TRUE
rs112438759	G	C	G	C	-0.28	0.067850667	NA	NA	FALSE	TRUE	TRUE	0SxvfR	1	114311796	0.4358	0.131473691	NHL	TRUE	reported	textfile	2.81E-08	0.0504	rheumatoid arthritis	TRUE	reported	s0rJkS	textfile	2	TRUE
rs113532504	T	C	T	C	0.1215	-0.009257021	NA	NA	FALSE	FALSE	FALSE	0SxvfR	6	15195682	0.8375	0.045135876	NHL	TRUE	reported	textfile	1.61E-08	0.0215	rheumatoid arthritis	TRUE	reported	s0rJkS	textfile	2	TRUE
rs115284761	C	T	C	T	-0.1166	-0.01222497	NA	NA	FALSE	FALSE	FALSE	0SxvfR	15	77326836	0.7559	0.039325113	NHL	TRUE	reported	textfile	2.78E-08	0.021	rheumatoid arthritis	TRUE	reported	s0rJkS	textfile	2	TRUE
rs116522341	G	C	G	C	0.9757	-0.079457921	NA	NA	FALSE	TRUE	TRUE	0SxvfR	6	32367697	0.6562	0.178490657	NHL	TRUE	reported	textfile	4.41E-163	0.0359	rheumatoid arthritis	TRUE	reported	s0rJkS	textfile	2	TRUE
rs11810143	G	A	G	A	0.1148	0.045939232	NA	NA	FALSE	FALSE	FALSE	0SxvfR	1	161480649	0.2964	0.043995317	NHL	TRUE	reported	textfile	3.63E-09	0.0195	rheumatoid arthritis	TRUE	reported	s0rJkS	textfile	2	TRUE
rs12137270	T	C	T	C	0.0846	0.032626503	NA	NA	FALSE	FALSE	FALSE	0SxvfR	1	117264336	0.3345	0.273085013	NHL	TRUE	reported	textfile	2.20E-08	0.0151	rheumatoid arthritis	TRUE	reported	s0rJkS	textfile	2	TRUE
rs12474386	A	G	A	G	-0.1	-0.065974989	NA	NA	FALSE	FALSE	FALSE	0SxvfR	2	100857017	0.02417	0.049083068	NHL	TRUE	reported	textfile	1.03E-14	0.0129	rheumatoid arthritis	TRUE	reported	s0rJkS	textfile	2	TRUE
rs12506688	T	C	T	C	0.1341	-0.014494446	NA	NA	FALSE	FALSE	FALSE	0SxvfR	4	26104113	0.6471	0.03166146	NHL	TRUE	reported	textfile	3.71E-22	0.0139	rheumatoid arthritis	TRUE	reported	s0rJkS	textfile	2	TRUE
rs137687	A	G	A	G	-0.0893	0.032213322	NA	NA	FALSE	FALSE	FALSE	0SxvfR	22	39740078	0.2692	0.029154788	NHL	TRUE	reported	textfile	7.79E-12	0.013	rheumatoid arthritis	TRUE	reported	s0rJkS	textfile	2	TRUE
rs16903108	C	T	C	T	-0.142	-0.105350516	NA	NA	FALSE	FALSE	FALSE	0SxvfR	8	129576477	0.01324	0.052050612	NHL	TRUE	reported	textfile	1.96E-11	0.0212	rheumatoid arthritis	TRUE	reported	s0rJkS	textfile	2	TRUE
rs1696466	C	T	C	T	0.0707	-0.004688989	NA	NA	FALSE	FALSE	FALSE	0SxvfR	12	58116397	0.8735	0.029450797	NHL	TRUE	reported	textfile	3.94E-08	0.0129	rheumatoid arthritis	TRUE	reported	s0rJkS	textfile	2	TRUE
rs17264332	G	A	G	A	0.1684	0.038325114	NA	NA	FALSE	FALSE	FALSE	0SxvfR	6	138005515	0.2718	0.034875039	NHL	TRUE	reported	textfile	4.14E-29	0.015	rheumatoid arthritis	TRUE	reported	s0rJkS	textfile	2	TRUE
rs17534670	A	G	A	G	-0.0904	-0.037777364	NA	NA	FALSE	FALSE	FALSE	0SxvfR	2	65615428	0.1923	0.032508198	NHL	TRUE	reported	textfile	9.80E-13	0.0127	rheumatoid arthritis	TRUE	reported	s0rJkS	textfile	2	TRUE
rs1873914	C	G	C	G	-0.0762	-0.067378235	NA	NA	FALSE	TRUE	TRUE	0SxvfR	12	56379427	0.02282	0.02959814	NHL	TRUE	reported	textfile	4.44E-09	0.013	rheumatoid arthritis	TRUE	reported	s0rJkS	textfile	2	TRUE
rs2045793	G	A	G	A	-0.0971	0.011465478	NA	NA	FALSE	FALSE	FALSE	0SxvfR	1	38635462	0.7292	0.033119042	NHL	TRUE	reported	textfile	2.37E-10	0.0153	rheumatoid arthritis	TRUE	reported	s0rJkS	textfile	2	TRUE
rs2240336	T	C	T	C	-0.0856	0.048140375	NA	NA	FALSE	FALSE	FALSE	0SxvfR	1	17674402	0.1591	0.03418806	NHL	TRUE	reported	textfile	1.89E-10	0.0134	rheumatoid arthritis	TRUE	reported	s0rJkS	textfile	2	TRUE
rs2409780	C	T	C	T	0.1076	-0.0329511	NA	NA	FALSE	FALSE	FALSE	0SxvfR	8	11337587	0.331	0.033896765	NHL	TRUE	reported	textfile	2.23E-11	0.0161	rheumatoid arthritis	TRUE	reported	s0rJkS	textfile	2	TRUE
rs2451279	G	A	G	A	0.0856	-0.009455159	NA	NA	FALSE	FALSE	FALSE	0SxvfR	6	159515077	0.7561	0.056544541	NHL	TRUE	reported	textfile	1.84E-10	0.0134	rheumatoid arthritis	TRUE	reported	s0rJkS	textfile	2	TRUE
rs2476601	G	A	G	A	-0.5439	0.027576768	NA	NA	FALSE	FALSE	FALSE	0SxvfR	1	114377568	0.5747	0.049143915	NHL	TRUE	reported	textfile	3.75E-168	0.0197	rheumatoid arthritis	TRUE	reported	s0rJkS	textfile	2	TRUE
rs2561477	A	G	A	G	-0.0915	-0.009653257	NA	NA	FALSE	FALSE	FALSE	0SxvfR	5	102608924	0.7578	0.03130403	NHL	TRUE	reported	textfile	4.96E-11	0.0139	rheumatoid arthritis	TRUE	reported	s0rJkS	textfile	2	TRUE
rs2664035	A	G	A	G	0.0815	0.027165668	NA	NA	FALSE	FALSE	FALSE	0SxvfR	4	48220839	0.3589	0.029609547	NHL	TRUE	reported	textfile	3.85E-10	0.013	rheumatoid arthritis	TRUE	reported	s0rJkS	textfile	2	TRUE
rs2793108	T	C	T	C	0.0703	0.036145447	NA	NA	FALSE	FALSE	FALSE	0SxvfR	10	31379105	0.219	0.02940587	NHL	TRUE	reported	textfile	4.62E-08	0.0129	rheumatoid arthritis	TRUE	reported	s0rJkS	textfile	2	TRUE
rs3087243	A	G	A	G	-0.1208	0.008435479	NA	NA	FALSE	FALSE	FALSE	0SxvfR	2	204738919	0.7729	0.029230618	NHL	TRUE	reported	textfile	2.72E-21	0.0128	rheumatoid arthritis	TRUE	reported	s0rJkS	textfile	2	TRUE
rs3093017	G	C	G	C	-0.1155	0.011060947	NA	NA	FALSE	TRUE	TRUE	0SxvfR	6	167541258	0.706	0.029321213	NHL	TRUE	reported	textfile	7.72E-19	0.013	rheumatoid arthritis	TRUE	reported	s0rJkS	textfile	2	TRUE
rs3184504	C	T	C	T	-0.0873	0.060599622	NA	NA	FALSE	FALSE	FALSE	0SxvfR	12	111884608	0.03682	0.029026223	NHL	TRUE	reported	textfile	1.04E-10	0.0135	rheumatoid arthritis	TRUE	reported	s0rJkS	textfile	2	TRUE
rs34536443	C	G	C	G	-0.44	0.079151438	NA	NA	FALSE	TRUE	TRUE	0SxvfR	19	10463118	0.2997	0.076321664	NHL	TRUE	reported	textfile	2.18E-20	0.0476	rheumatoid arthritis	TRUE	reported	s0rJkS	textfile	2	TRUE
rs34695944	C	T	C	T	0.1036	0.030665414	NA	NA	FALSE	FALSE	FALSE	0SxvfR	2	61124850	0.3057	0.062110241	NHL	TRUE	reported	textfile	1.03E-15	0.0129	rheumatoid arthritis	TRUE	reported	s0rJkS	textfile	2	TRUE
rs3778754	G	C	G	C	0.1093	0.007629027	NA	NA	FALSE	TRUE	TRUE	0SxvfR	7	128575552	0.7957	0.029465252	NHL	TRUE	reported	textfile	4.01E-17	0.013	rheumatoid arthritis	TRUE	reported	s0rJkS	textfile	2	TRUE
rs4239702	C	T	C	T	0.1036	-0.097489621	NA	NA	FALSE	FALSE	FALSE	0SxvfR	20	44749251	0.002218	0.031865871	NHL	TRUE	reported	textfile	5.98E-13	0.0144	rheumatoid arthritis	TRUE	reported	s0rJkS	textfile	2	TRUE
rs4584833	T	C	T	C	0.084	0.098274569	NA	NA	FALSE	FALSE	FALSE	0SxvfR	16	11798758	0.00092	0.029655141	NHL	TRUE	reported	textfile	3.51E-10	0.0134	rheumatoid arthritis	TRUE	reported	s0rJkS	textfile	2	TRUE
rs4853458	G	A	G	A	-0.1236	0.012680053	NA	NA	FALSE	FALSE	FALSE	0SxvfR	2	191959489	0.7174	0.035033984	NHL	TRUE	reported	textfile	9.84E-17	0.0149	rheumatoid arthritis	TRUE	reported	s0rJkS	textfile	2	TRUE
rs4916340	T	G	T	G	0.0836	0.112385131	NA	NA	FALSE	FALSE	FALSE	0SxvfR	1	173347474	0.0008526	0.033697392	NHL	TRUE	reported	textfile	1.52E-08	0.0148	rheumatoid arthritis	TRUE	reported	s0rJkS	textfile	2	TRUE
rs4938573	T	C	T	C	0.1221	-0.173280812	NA	NA	FALSE	FALSE	FALSE	0SxvfR	11	118741842	7.31E-07	0.034985624	NHL	TRUE	reported	textfile	1.39E-13	0.0165	rheumatoid arthritis	TRUE	reported	s0rJkS	textfile	2	TRUE
rs5019428	A	G	A	G	0.0943	0.037390389	NA	NA	FALSE	FALSE	FALSE	0SxvfR	3	17046866	0.1985	0.029078641	NHL	TRUE	reported	textfile	4.60E-12	0.0136	rheumatoid arthritis	TRUE	reported	s0rJkS	textfile	2	TRUE
rs548234	T	C	T	C	-0.077	-0.053351175	NA	NA	FALSE	FALSE	FALSE	0SxvfR	6	106568034	0.08086	0.030561168	NHL	TRUE	reported	textfile	7.30E-09	0.0133	rheumatoid arthritis	TRUE	reported	s0rJkS	textfile	2	TRUE
rs5745271	G	T	G	T	0.0749	-0.04449524	NA	NA	FALSE	FALSE	FALSE	0SxvfR	5	10690749	0.1409	0.030218552	NHL	TRUE	reported	textfile	1.14E-08	0.0131	rheumatoid arthritis	TRUE	reported	s0rJkS	textfile	2	TRUE
rs6429207	C	A	C	A	-0.1009	-0.007670506	NA	NA	FALSE	FALSE	FALSE	0SxvfR	1	235798334	0.7995	0.030199527	NHL	TRUE	reported	textfile	2.76E-09	0.017	rheumatoid arthritis	TRUE	reported	s0rJkS	textfile	2	TRUE
rs6570194	C	A	C	A	0.1369	0.004811557	NA	NA	FALSE	FALSE	FALSE	0SxvfR	6	138242638	0.9253	0.051317934	NHL	TRUE	reported	textfile	5.53E-09	0.0235	rheumatoid arthritis	TRUE	reported	s0rJkS	textfile	2	TRUE
rs6659932	C	A	C	A	-0.1019	-0.088377111	NA	NA	FALSE	FALSE	FALSE	0SxvfR	1	67802371	0.01946	0.037822955	NHL	TRUE	reported	textfile	7.19E-09	0.0176	rheumatoid arthritis	TRUE	reported	s0rJkS	textfile	2	TRUE
rs678347	A	G	A	G	-0.0835	-0.040373894	NA	NA	FALSE	FALSE	FALSE	0SxvfR	8	102463602	0.2097	0.032186058	NHL	TRUE	reported	textfile	3.25E-09	0.0141	rheumatoid arthritis	TRUE	reported	s0rJkS	textfile	2	TRUE
rs706778	T	C	T	C	0.1048	0.003807238	NA	NA	FALSE	FALSE	FALSE	0SxvfR	10	6098949	0.8983	0.010212648	NHL	TRUE	reported	textfile	3.37E-16	0.0128	rheumatoid arthritis	TRUE	reported	s0rJkS	textfile	2	TRUE
rs7170151	T	C	T	C	0.1022	0.048035449	NA	NA	FALSE	FALSE	FALSE	0SxvfR	15	38846678	0.1434	0.040249822	NHL	TRUE	reported	textfile	9.49E-13	0.0143	rheumatoid arthritis	TRUE	reported	s0rJkS	textfile	2	TRUE
rs72928038	A	G	A	G	0.1068	-0.046501834	NA	NA	FALSE	FALSE	FALSE	0SxvfR	6	90976768	0.2289	0.038648554	NHL	TRUE	reported	textfile	6.28E-09	0.0184	rheumatoid arthritis	TRUE	reported	s0rJkS	textfile	2	TRUE
rs75231016	C	G	C	G	-0.1465	-0.008662373	NA	NA	FALSE	TRUE	TRUE	0SxvfR	19	10420982	0.8741	0.054668471	NHL	TRUE	reported	textfile	2.94E-08	0.0264	rheumatoid arthritis	TRUE	reported	s0rJkS	textfile	2	TRUE
rs7731626	A	G	A	G	-0.186	-0.006379607	NA	NA	FALSE	FALSE	FALSE	0SxvfR	5	55444683	0.8305	0.0974436	NHL	TRUE	reported	textfile	4.20E-33	0.0155	rheumatoid arthritis	TRUE	reported	s0rJkS	textfile	2	TRUE
rs77509998	T	G	T	G	0.1269	0.02081514	NA	NA	FALSE	FALSE	FALSE	0SxvfR	10	63813790	0.5671	0.03636927	NHL	TRUE	reported	textfile	6.84E-14	0.0169	rheumatoid arthritis	TRUE	reported	s0rJkS	textfile	2	TRUE
rs8026898	A	G	A	G	0.1375	0.01065658	NA	NA	FALSE	FALSE	FALSE	0SxvfR	15	69991417	0.7449	0.03275205	NHL	TRUE	reported	textfile	9.90E-23	0.014	rheumatoid arthritis	TRUE	reported	s0rJkS	textfile	2	TRUE
rs8133843	A	G	A	G	0.0851	0.009848336	NA	NA	FALSE	FALSE	FALSE	0SxvfR	21	36738242	0.7424	0.029963588	NHL	TRUE	reported	textfile	1.33E-09	0.014	rheumatoid arthritis	TRUE	reported	s0rJkS	textfile	2	TRUE
rs867435	T	C	T	C	-0.0912	-0.041909403	NA	NA	FALSE	FALSE	FALSE	0SxvfR	1	2523706	0.1802	0.041692554	NHL	TRUE	reported	textfile	2.86E-11	0.0137	rheumatoid arthritis	TRUE	reported	s0rJkS	textfile	2	TRUE
rs9310852	G	A	G	A	0.0791	0.142485648	NA	NA	FALSE	FALSE	FALSE	0SxvfR	3	27784997	9.37E-07	0.029052822	NHL	TRUE	reported	textfile	1.08E-09	0.013	rheumatoid arthritis	TRUE	reported	s0rJkS	textfile	2	TRUE
rs9603608	C	A	C	A	-0.1087	0.0062193	NA	NA	FALSE	FALSE	FALSE	0SxvfR	13	40318819	0.8377	0.030362289	NHL	TRUE	reported	textfile	2.32E-15	0.0137	rheumatoid arthritis	TRUE	reported	s0rJkS	textfile	2	TRUE
rs9826420	C	G	C	G	0.3252	0.023780529	NA	NA	FALSE	TRUE	TRUE	0SxvfR	3	136317506	0.8115	0.099712319	NHL	TRUE	reported	textfile	2.16E-09	0.0543	rheumatoid arthritis	TRUE	reported	s0rJkS	textfile	2	TRUE
rs9927316	G	C	G	C	0.1084	-0.003593536	NA	NA	FALSE	TRUE	TRUE	0SxvfR	16	86016401	0.9187	0.00878499	NHL	TRUE	reported	textfile	2.57E-11	0.0162	rheumatoid arthritis	TRUE	reported	s0rJkS	textfile	2	TRUE
rs998731	T	C	T	C	0.0771	-0.02644717	NA	NA	FALSE	FALSE	FALSE	0SxvfR	8	81095395	0.3633	0.100534497	NHL	TRUE	reported	textfile	2.00E-08	0.0137	rheumatoid arthritis	TRUE	reported	s0rJkS	textfile	2	TRUE
rs10794648	C	T	C	T	0.182321557	0.088612658	NA	NA	FALSE	FALSE	FALSE	BIk4z9	1	24518206	0.01098	0.034841132	NHL	TRUE	reported	textfile	1.02E-17	0.021270263	psoriasis	TRUE	reported	WRwooE	textfile	2	TRUE
rs1108618	A	G	A	G	0.113328685	0.006478966	NA	NA	FALSE	FALSE	FALSE	BIk4z9	10	81043743	0.8489	0.034006369	NHL	TRUE	reported	textfile	3.56E-10	0.018068433	psoriasis	TRUE	reported	WRwooE	textfile	2	TRUE
rs113935720	T	C	T	C	0.357674444	-0.026138658	NA	NA	FALSE	FALSE	FALSE	BIk4z9	1	67713346	0.6494	0.057498668	NHL	TRUE	reported	textfile	6.08E-21	0.038096654	psoriasis	TRUE	reported	WRwooE	textfile	2	TRUE
rs11767350	A	G	A	G	0.104360015	-0.000700245	NA	NA	FALSE	FALSE	FALSE	BIk4z9	7	37385365	0.98	0.007197867	NHL	TRUE	reported	textfile	5.55E-09	0.017901188	psoriasis	TRUE	reported	WRwooE	textfile	2	TRUE
rs11795343	T	C	T	C	0.113328685	-0.020100672	NA	NA	FALSE	FALSE	FALSE	BIk4z9	9	32523737	0.4968	0.029580112	NHL	TRUE	reported	textfile	2.04E-10	0.017823742	psoriasis	TRUE	reported	WRwooE	textfile	2	TRUE
rs12188300	T	A	T	A	0.506817602	0.028296599	NA	NA	FALSE	TRUE	TRUE	BIk4z9	5	158829527	0.5745	0.050400354	NHL	TRUE	reported	textfile	1.82E-69	0.028768451	psoriasis	TRUE	reported	WRwooE	textfile	2	TRUE
rs1295685	G	A	G	A	0.182321557	0.087411457	NA	NA	FALSE	FALSE	FALSE	BIk4z9	5	131996445	0.02379	0.193882857	NHL	TRUE	reported	textfile	1.53E-16	0.022088498	psoriasis	TRUE	reported	WRwooE	textfile	2	TRUE
rs13080782	G	A	G	A	0.122217633	-0.050241216	NA	NA	FALSE	FALSE	FALSE	BIk4z9	3	16996623	0.08453	0.02912558	NHL	TRUE	reported	textfile	7.82E-12	0.017863354	psoriasis	TRUE	reported	WRwooE	textfile	2	TRUE
rs1707602	G	T	G	T	0.104360015	-0.017152059	NA	NA	FALSE	FALSE	FALSE	BIk4z9	3	101647309	0.5784	0.030864385	NHL	TRUE	reported	textfile	1.13E-08	0.018276825	psoriasis	TRUE	reported	WRwooE	textfile	2	TRUE
rs17715343	C	G	C	G	0.3074847	-0.019692633	NA	NA	FALSE	TRUE	TRUE	BIk4z9	2	163167746	0.7084	0.044919844	NHL	TRUE	reported	textfile	7.10E-20	0.033692828	psoriasis	TRUE	reported	WRwooE	textfile	2	TRUE
rs2451258	C	T	C	T	0.09531018	-0.003205131	NA	NA	FALSE	FALSE	FALSE	BIk4z9	6	159506600	0.9157	0.009348084	NHL	TRUE	reported	textfile	2.70E-08	0.017142568	psoriasis	TRUE	reported	WRwooE	textfile	2	TRUE
rs2459446	T	C	T	C	0.113328685	-0.012817504	NA	NA	FALSE	FALSE	FALSE	BIk4z9	10	75601596	0.6615	0.053083735	NHL	TRUE	reported	textfile	1.06E-10	0.017548202	psoriasis	TRUE	reported	WRwooE	textfile	2	TRUE
rs27044	G	C	G	C	0.148420005	0.005286004	NA	NA	FALSE	TRUE	TRUE	BIk4z9	5	96118852	0.8698	0.032248934	NHL	TRUE	reported	textfile	5.63E-16	0.018330094	psoriasis	TRUE	reported	WRwooE	textfile	2	TRUE
rs28624578	T	C	T	C	0.165514438	-0.032729825	NA	NA	FALSE	FALSE	FALSE	BIk4z9	15	31637666	0.4628	0.044576219	NHL	TRUE	reported	textfile	8.26E-09	0.028719864	psoriasis	TRUE	reported	WRwooE	textfile	2	TRUE
rs28998802	A	G	A	G	0.21511138	0.026549335	NA	NA	FALSE	FALSE	FALSE	BIk4z9	17	26124908	0.5344	0.105603303	NHL	TRUE	reported	textfile	3.91E-20	0.023405827	psoriasis	TRUE	reported	WRwooE	textfile	2	TRUE
rs34536443	C	G	C	G	0.683096845	0.079151438	NA	NA	FALSE	TRUE	TRUE	BIk4z9	19	10463118	0.2997	0.076321664	NHL	TRUE	reported	textfile	3.49E-35	0.055191736	psoriasis	TRUE	reported	WRwooE	textfile	2	TRUE
rs35194171	A	T	A	T	0.165514438	-0.033531483	NA	NA	FALSE	TRUE	TRUE	BIk4z9	2	61072183	0.2525	0.211957632	NHL	TRUE	reported	textfile	9.20E-21	0.017711792	psoriasis	TRUE	reported	WRwooE	textfile	2	TRUE
rs413024	A	G	A	G	0.122217633	0.019116117	NA	NA	FALSE	FALSE	FALSE	BIk4z9	16	11354091	0.5481	0.031827855	NHL	TRUE	reported	textfile	4.85E-11	0.018586907	psoriasis	TRUE	reported	WRwooE	textfile	2	TRUE
rs4561177	A	G	A	G	0.131028262	0.009257021	NA	NA	FALSE	FALSE	FALSE	BIk4z9	11	109962432	0.754	0.029540281	NHL	TRUE	reported	textfile	5.97E-15	0.016788637	psoriasis	TRUE	reported	WRwooE	textfile	2	TRUE
rs4845453	C	G	C	G	0.182321557	-0.017152059	NA	NA	FALSE	TRUE	TRUE	BIk4z9	1	152591953	0.5738	0.369742057	NHL	TRUE	reported	textfile	3.70E-23	0.018394434	psoriasis	TRUE	reported	WRwooE	textfile	2	TRUE
rs492602	G	A	G	A	0.104360015	0.0062193	NA	NA	FALSE	FALSE	FALSE	BIk4z9	19	49206417	0.8317	0.029264296	NHL	TRUE	reported	textfile	4.24E-10	0.016711168	psoriasis	TRUE	reported	WRwooE	textfile	2	TRUE
rs57137641	A	G	A	G	0.350656872	-0.033821548	NA	NA	FALSE	FALSE	FALSE	BIk4z9	12	56741228	0.5699	0.059524148	NHL	TRUE	reported	textfile	1.42E-21	0.036754151	psoriasis	TRUE	reported	WRwooE	textfile	2	TRUE
rs5754387	C	G	C	G	0.131028262	0.02809088	NA	NA	FALSE	TRUE	TRUE	BIk4z9	22	21974703	0.4388	0.036282758	NHL	TRUE	reported	textfile	1.16E-09	0.021530597	psoriasis	TRUE	reported	WRwooE	textfile	2	TRUE
rs582757	C	T	C	T	0.182321557	-0.019488677	NA	NA	FALSE	FALSE	FALSE	BIk4z9	6	138197824	0.5506	0.032651936	NHL	TRUE	reported	textfile	6.55E-22	0.018951323	psoriasis	TRUE	reported	WRwooE	textfile	2	TRUE
rs6067284	A	G	A	G	0.157003749	-0.001099395	NA	NA	FALSE	FALSE	FALSE	BIk4z9	20	48574454	0.9698	0.029039111	NHL	TRUE	reported	textfile	3.44E-20	0.017057707	psoriasis	TRUE	reported	WRwooE	textfile	2	TRUE
rs61907765	T	C	T	C	0.122217633	0.00020002	NA	NA	FALSE	FALSE	FALSE	BIk4z9	11	128391937	0.9956	0.003043474	NHL	TRUE	reported	textfile	4.44E-10	0.019593324	psoriasis	TRUE	reported	WRwooE	textfile	2	TRUE
rs7184567	T	C	T	C	0.131028262	-0.039893564	NA	NA	FALSE	FALSE	FALSE	BIk4z9	16	31021078	0.1872	0.030247428	NHL	TRUE	reported	textfile	1.49E-13	0.017735167	psoriasis	TRUE	reported	WRwooE	textfile	2	TRUE
rs74817271	A	G	A	G	0.482426149	0.01582455	NA	NA	FALSE	FALSE	FALSE	BIk4z9	5	150469973	0.806	0.064434957	NHL	TRUE	reported	textfile	2.73E-49	0.032688983	psoriasis	TRUE	reported	WRwooE	textfile	2	TRUE
rs7748720	A	G	A	G	0.157003749	0.026857454	NA	NA	FALSE	FALSE	FALSE	BIk4z9	6	20689945	0.4506	0.345842139	NHL	TRUE	reported	textfile	2.67E-14	0.020622057	psoriasis	TRUE	reported	WRwooE	textfile	2	TRUE
rs8070763	C	T	C	T	0.104360015	-0.006578315	NA	NA	FALSE	FALSE	FALSE	BIk4z9	17	40536396	0.8285	0.030367187	NHL	TRUE	reported	textfile	3.01E-09	0.017595532	psoriasis	TRUE	reported	WRwooE	textfile	2	TRUE
rs9481169	T	G	T	G	0.364643114	-0.067845547	NA	NA	FALSE	FALSE	FALSE	BIk4z9	6	111929862	0.2009	0.053046122	NHL	TRUE	reported	textfile	3.52E-39	0.02784613	psoriasis	TRUE	reported	WRwooE	textfile	2	TRUE
rs9504361	A	G	A	G	0.09531018	0.016660441	NA	NA	FALSE	FALSE	FALSE	BIk4z9	6	577820	0.7689	0.056704031	NHL	TRUE	reported	textfile	3.72E-08	0.017317619	psoriasis	TRUE	reported	WRwooE	textfile	2	TRUE
rs13252508	A	T	A	T	0.361545	-0.049837235	0.19979	NA	FALSE	TRUE	TRUE	gjsYk8	8	4416902	0.1709	0.052404609	NHL	TRUE	reported	textfile	2.65E-06	0.0769839	dermatitis herpetiformis	TRUE	reported	YwN6yG	NA	2	TRUE
rs2138552	T	C	T	C	0.364449	-0.034401427	0.72534	NA	FALSE	FALSE	FALSE	gjsYk8	10	113234443	0.3404	0.036083828	NHL	TRUE	reported	textfile	2.99E-06	0.0780191	dermatitis herpetiformis	TRUE	reported	YwN6yG	NA	2	TRUE
rs2504163	G	A	G	A	0.625753	-0.210747031	0.0421914	NA	FALSE	FALSE	FALSE	gjsYk8	6	34893398	0.06379	0.116033307	NHL	TRUE	reported	textfile	4.24E-06	0.136049	dermatitis herpetiformis	TRUE	reported	YwN6yG	NA	2	TRUE
rs35904010	G	A	G	A	0.794415	-0.105530501	0.0235193	NA	FALSE	FALSE	FALSE	gjsYk8	3	5717041	0.1534	0.073920355	NHL	TRUE	reported	textfile	2.34E-06	0.168245	dermatitis herpetiformis	TRUE	reported	YwN6yG	NA	2	TRUE
rs62488427	G	A	G	A	0.493079	-0.073250462	0.0925723	NA	FALSE	FALSE	FALSE	gjsYk8	7	112850011	0.4916	0.106504882	NHL	TRUE	reported	textfile	1.08E-06	0.101127	dermatitis herpetiformis	TRUE	reported	YwN6yG	NA	2	TRUE
rs73204559	T	C	T	C	1.35906	-0.318308266	0.00480854	NA	FALSE	FALSE	FALSE	gjsYk8	13	69982206	0.1018	0.194542459	NHL	TRUE	reported	textfile	4.63E-06	0.296674	dermatitis herpetiformis	TRUE	reported	YwN6yG	NA	2	TRUE
rs77746120	G	T	G	T	1.12557	-0.049932369	0.0148719	NA	FALSE	FALSE	FALSE	gjsYk8	6	25137746	0.724	0.141404213	NHL	TRUE	reported	textfile	3.00E-09	0.189756	dermatitis herpetiformis	TRUE	reported	YwN6yG	NA	2	TRUE
rs9515418	A	G	A	G	0.318632	0.039989008	0.383197	NA	FALSE	FALSE	FALSE	gjsYk8	13	112058190	0.2019	0.031335491	NHL	TRUE	reported	textfile	1.65E-06	0.0664921	dermatitis herpetiformis	TRUE	reported	YwN6yG	NA	2	TRUE
rs12220700	A	G	A	G	0.1828	0.071017487	NA	NA	FALSE	FALSE	FALSE	ppEq4I	10	64561506	0.01549	0.029337397	NHL	TRUE	reported	textfile	3.07E-08	0.2328	behcet	TRUE	reported	FZPtH3	textfile	2	TRUE
rs2087726	A	G	A	G	-0.0534	0.011060947	NA	NA	FALSE	FALSE	FALSE	ppEq4I	3	46208310	0.7142	0.030202911	NHL	TRUE	reported	textfile	9.33E-10	0.1229	behcet	TRUE	reported	FZPtH3	textfile	2	TRUE
rs2121034	T	G	T	G	-0.1736	-0.083881484	NA	NA	FALSE	FALSE	FALSE	ppEq4I	13	44473866	0.0197	0.058841735	NHL	TRUE	reported	textfile	9.44E-09	0.1374	behcet	TRUE	reported	FZPtH3	textfile	2	TRUE
rs3024490	A	C	A	C	0.039	-0.010252376	NA	NA	FALSE	FALSE	FALSE	ppEq4I	1	206945311	0.7709	0.035207596	NHL	TRUE	reported	textfile	2.81E-10	0.1294	behcet	TRUE	reported	FZPtH3	textfile	2	TRUE
rs4896243	T	C	T	C	0.2659	0.030253043	NA	NA	FALSE	FALSE	FALSE	ppEq4I	6	137514790	0.2985	0.029099105	NHL	TRUE	reported	textfile	2.42E-09	0.1157	behcet	TRUE	reported	FZPtH3	textfile	2	TRUE
rs6660226	A	G	A	G	-0.1176	-0.020978406	NA	NA	FALSE	FALSE	FALSE	ppEq4I	1	67744601	0.4724	0.02919427	NHL	TRUE	reported	textfile	1.01E-10	0.1166	behcet	TRUE	reported	FZPtH3	textfile	2	TRUE
rs76830965	A	C	A	C	0.5155	-0.002397125	NA	NA	FALSE	FALSE	FALSE	ppEq4I	3	159637678	0.9576	0.045087926	NHL	TRUE	reported	textfile	3.43E-12	0.1839	behcet	TRUE	reported	FZPtH3	textfile	2	TRUE
rs1018326	G	A	G	A	0.151862349	-0.04964694	NA	NA	FALSE	FALSE	FALSE	l8PPEO	2	182007800	0.09246	0.02950676	NHL	TRUE	reported	textfile	3.78E-09	0.02576796	CELIAC	TRUE	reported	KsD1Th	textfile	2	TRUE
rs11221335	C	T	C	T	0.217527813	0.008939842	NA	NA	FALSE	FALSE	FALSE	l8PPEO	11	128385906	0.7981	0.034947627	NHL	TRUE	reported	textfile	4.16E-11	0.03296654	CELIAC	TRUE	reported	KsD1Th	textfile	2	TRUE
rs13003464	C	T	C	T	0.141499562	0.081210055	NA	NA	FALSE	FALSE	FALSE	l8PPEO	2	61186829	0.00616	0.029648004	NHL	TRUE	reported	textfile	4.92E-08	0.025943679	CELIAC	TRUE	reported	KsD1Th	textfile	2	TRUE
rs13098911	T	C	T	C	0.278389026	0.007629027	NA	NA	FALSE	FALSE	FALSE	l8PPEO	3	46235201	0.8888	0.022468453	NHL	TRUE	reported	textfile	2.53E-11	0.041726643	CELIAC	TRUE	reported	KsD1Th	textfile	2	TRUE
rs13151961	C	T	C	T	-0.323931205	0.03386707	NA	NA	FALSE	FALSE	FALSE	l8PPEO	4	123115502	0.3762	0.072869288	NHL	TRUE	reported	textfile	6.31E-18	0.037549228	CELIAC	TRUE	reported	KsD1Th	textfile	2	TRUE
rs1738074	T	C	T	C	0.142367241	-0.061875404	NA	NA	FALSE	FALSE	FALSE	l8PPEO	6	159465977	0.03511	0.029365371	NHL	TRUE	reported	textfile	3.14E-08	0.025729534	CELIAC	TRUE	reported	KsD1Th	textfile	2	TRUE
rs17810546	G	A	G	A	0.323531725	-0.003493889	NA	NA	FALSE	FALSE	FALSE	l8PPEO	3	159665050	0.937	0.044203497	NHL	TRUE	reported	textfile	4.56E-18	0.03734305	CELIAC	TRUE	reported	KsD1Th	textfile	2	TRUE
rs2327832	C	T	C	T	0.231905057	0.041655675	NA	NA	FALSE	FALSE	FALSE	l8PPEO	6	137973068	0.2313	0.034799574	NHL	TRUE	reported	textfile	1.41E-14	0.030135358	CELIAC	TRUE	reported	KsD1Th	textfile	2	TRUE
rs2816316	C	A	C	A	-0.254376254	-0.036352829	NA	NA	FALSE	FALSE	FALSE	l8PPEO	1	192536813	0.3417	0.038233471	NHL	TRUE	reported	textfile	1.45E-12	0.035931992	CELIAC	TRUE	reported	KsD1Th	textfile	2	TRUE
rs653178	C	T	C	T	0.192271888	-0.063898726	NA	NA	FALSE	FALSE	FALSE	l8PPEO	12	112007756	0.0276	0.029006304	NHL	TRUE	reported	textfile	6.03E-14	0.02561081	CELIAC	TRUE	reported	KsD1Th	textfile	2	TRUE
rs917997	A	G	A	G	0.231905057	0.050978245	NA	NA	FALSE	FALSE	FALSE	l8PPEO	2	103070568	0.1359	0.03914356	NHL	TRUE	reported	textfile	5.97E-15	0.029714211	CELIAC	TRUE	reported	KsD1Th	textfile	2	TRUE
rs9851967	T	C	T	C	-0.255537619	-0.002895803	NA	NA	FALSE	FALSE	FALSE	l8PPEO	3	188087628	0.9207	0.029088346	NHL	TRUE	reported	textfile	1.46E-22	0.026145952	CELIAC	TRUE	reported	KsD1Th	textfile	2	TRUE
rs10036748	C	T	C	T	0.273836666	-0.055089966	NA	NA	FALSE	FALSE	FALSE	DVxEYa	5	150458146	0.1003	0.033521926	NHL	TRUE	reported	textfile	0.031	1.09E-18	lupus	TRUE	reported	w0gf5w	textfile	2	TRUE
rs1061502	T	C	T	C	-0.181521877	-0.044997366	NA	NA	FALSE	FALSE	FALSE	DVxEYa	11	614318	0.2289	0.037398162	NHL	TRUE	reported	textfile	0.032	1.10E-08	lupus	TRUE	reported	w0gf5w	textfile	2	TRUE
rs10774625	A	G	A	G	-0.189950584	-0.056782014	NA	NA	FALSE	FALSE	FALSE	DVxEYa	12	111910219	0.05009	0.028982325	NHL	TRUE	reported	textfile	0.028	7.28E-12	lupus	TRUE	reported	w0gf5w	textfile	2	TRUE
rs1128334	C	T	C	T	0.252313929	-0.048875168	NA	NA	FALSE	FALSE	FALSE	DVxEYa	11	128328959	0.3081	0.051286645	NHL	TRUE	reported	textfile	0.045	2.52E-08	lupus	TRUE	reported	w0gf5w	textfile	2	TRUE
rs1143679	G	A	G	A	0.574363645	0.019704583	NA	NA	FALSE	FALSE	FALSE	DVxEYa	16	31276811	0.6809	0.047915592	NHL	TRUE	reported	textfile	0.038	1.49E-50	lupus	TRUE	reported	w0gf5w	textfile	2	TRUE
rs11644034	G	A	G	A	-0.279713903	0.077886539	NA	NA	FALSE	FALSE	FALSE	DVxEYa	16	85972612	0.02881	0.063432817	NHL	TRUE	reported	textfile	0.037	2.17E-14	lupus	TRUE	reported	w0gf5w	textfile	2	TRUE
rs11889341	C	T	C	T	0.523544396	0.011928571	NA	NA	FALSE	FALSE	FALSE	DVxEYa	2	191943742	0.7325	0.03489908	NHL	TRUE	reported	textfile	0.032	7.23E-61	lupus	TRUE	reported	w0gf5w	textfile	2	TRUE
rs12599402	T	C	T	C	-0.177931208	-0.086647807	NA	NA	FALSE	FALSE	FALSE	DVxEYa	16	11189888	0.002948	0.029143841	NHL	TRUE	reported	textfile	0.028	2.66E-10	lupus	TRUE	reported	w0gf5w	textfile	2	TRUE
rs1385374	C	T	C	T	0.242946179	-0.034384427	NA	NA	FALSE	FALSE	FALSE	DVxEYa	12	129300694	0.4571	0.046238587	NHL	TRUE	reported	textfile	0.044	3.05E-08	lupus	TRUE	reported	w0gf5w	textfile	2	TRUE
rs17849501	C	T	C	T	0.786182047	0.069339478	NA	NA	FALSE	FALSE	FALSE	DVxEYa	1	183542323	0.3039	0.067443904	NHL	TRUE	reported	textfile	0.056	1.50E-45	lupus	TRUE	reported	w0gf5w	textfile	2	TRUE
rs2205960	G	T	G	T	0.247641023	0.015873349	NA	NA	FALSE	FALSE	FALSE	DVxEYa	1	173191475	0.6471	0.034673516	NHL	TRUE	reported	textfile	0.032	1.92E-14	lupus	TRUE	reported	w0gf5w	textfile	2	TRUE
rs2230926	T	G	T	G	0.520577915	-0.010252376	NA	NA	FALSE	FALSE	FALSE	DVxEYa	6	138196066	0.8977	0.079743233	NHL	TRUE	reported	textfile	0.065	1.48E-15	lupus	TRUE	reported	w0gf5w	textfile	2	TRUE
rs2304256	C	A	C	A	-0.209487225	-0.05245186	NA	NA	FALSE	FALSE	FALSE	DVxEYa	19	10475652	0.1562	0.036990853	NHL	TRUE	reported	textfile	0.032	8.12E-11	lupus	TRUE	reported	w0gf5w	textfile	2	TRUE
rs2431697	T	C	T	C	-0.238257189	0.035077527	NA	NA	FALSE	FALSE	FALSE	DVxEYa	5	159879978	0.2314	0.029329252	NHL	TRUE	reported	textfile	0.028	5.16E-17	lupus	TRUE	reported	w0gf5w	textfile	2	TRUE
rs2476601	A	G	A	G	-0.338273859	-0.027576768	NA	NA	FALSE	FALSE	FALSE	DVxEYa	1	114377568	0.5747	0.049143915	NHL	TRUE	reported	textfile	0.045	3.04E-14	lupus	TRUE	reported	w0gf5w	textfile	2	TRUE
rs2732552	T	C	T	C	0.172271221	0.024790169	NA	NA	FALSE	FALSE	FALSE	DVxEYa	11	35084592	0.3981	0.029336804	NHL	TRUE	reported	textfile	0.028	1.02E-09	lupus	TRUE	reported	w0gf5w	textfile	2	TRUE
rs2736340	C	T	C	T	0.259282598	0.031595562	NA	NA	FALSE	FALSE	FALSE	DVxEYa	8	11343973	0.3482	0.033680864	NHL	TRUE	reported	textfile	0.034	3.36E-14	lupus	TRUE	reported	w0gf5w	textfile	2	TRUE
rs4728142	G	A	G	A	0.31481074	-0.005917474	NA	NA	FALSE	FALSE	FALSE	DVxEYa	7	128573967	0.8609	0.033770019	NHL	TRUE	reported	textfile	0.028	1.27E-29	lupus	TRUE	reported	w0gf5w	textfile	2	TRUE
rs494003	G	A	G	A	0.185649347	-0.005012542	NA	NA	FALSE	FALSE	FALSE	DVxEYa	11	65542298	0.8929	0.022154002	NHL	TRUE	reported	textfile	0.034	4.92E-08	lupus	TRUE	reported	w0gf5w	textfile	2	TRUE
rs548234	C	T	C	T	-0.180323554	0.053351175	NA	NA	FALSE	FALSE	FALSE	DVxEYa	6	106568034	0.08086	0.030561168	NHL	TRUE	reported	textfile	0.029	8.29E-10	lupus	TRUE	reported	w0gf5w	textfile	2	TRUE
rs6702599	A	C	A	C	-0.198450939	0.099121091	NA	NA	FALSE	FALSE	FALSE	DVxEYa	1	67825399	0.006857	0.036661133	NHL	TRUE	reported	textfile	0.03523552	1.78E-08	lupus	TRUE	reported	w0gf5w	textfile	2	TRUE
rs7097397	G	A	G	A	-0.176737179	-0.013186562	NA	NA	FALSE	FALSE	FALSE	DVxEYa	10	50025396	0.6615	0.030117092	NHL	TRUE	reported	textfile	0.029	1.07E-09	lupus	TRUE	reported	w0gf5w	textfile	2	TRUE
rs8079075	A	G	A	G	0.396087946	-0.026138658	NA	NA	FALSE	FALSE	FALSE	DVxEYa	17	38010815	0.7414	0.079208065	NHL	TRUE	reported	textfile	0.071	2.15E-08	lupus	TRUE	reported	w0gf5w	textfile	2	TRUE
rs9899849	G	A	G	A	0.19062036	0.076405331	NA	NA	FALSE	FALSE	FALSE	DVxEYa	17	7234983	0.05745	0.040216055	NHL	TRUE	reported	textfile	0.033357068	1.10E-08	lupus	TRUE	reported	w0gf5w	textfile	2	TRUE
